# Supplementary material for: Evaluation of the Ability of PAMPA Membranes to Emulate Biological Processes through the Abraham Solvation Parameter Model
Source: Membranes (Basel). 2023 Jun 30;13(7):640. doi: 10.3390/membranes13070640 (PMC10385989; doi:10.3390/membranes13070640)
Supplement: Supplementary file 1 [file membranes-13-00640-s001.zip]

Archive with 1 entries (1 files):
- membranes-2478824-supplementary.pdf
